# Supplementary material for: GAT1 Gene, the GATA Transcription Activator, Regulates the Production of Higher Alcohol during Wheat Beer Fermentation by Saccharomyces cerevisiae
Source: Bioengineering (Basel). 2021 May 8;8(5):61. doi: 10.3390/bioengineering8050061 (PMC8151594; doi:10.3390/bioengineering8050061)
Supplement: Supplementary file 1 [file bioengineering-08-00061-s001.zip]

Archive with 1 entries (1 files):
- bioengineering-1141674-supplementary.pdf
